# Supplementary material for: Bioactive Polyurethane–Poly(ethylene Glycol) Diacrylate Hydrogels for Applications in Tissue Engineering
Source: Gels. 2024 Jan 29;10(2):108. doi: 10.3390/gels10020108 (PMC10887679; doi:10.3390/gels10020108)
Supplement: Supplementary file 1 [file gels-10-00108-s001.zip]

Archive with 1 entries (1 files):
- gels-2825486-supplementary.pdf
